# Supplementary material for: Tryptophan Modulation in Cancer-Associated Cachexia Mouse Models
Source: Int J Mol Sci. 2023 Aug 21;24(16):13005. doi: 10.3390/ijms241613005 (PMC10455959; doi:10.3390/ijms241613005)
Supplement: Supplementary file 1 [file ijms-24-13005-s001.zip]

Archive with 1 entries (1 files):
- ijms-2540719-supplementary.pdf
